# Supplementary material for: Clinical, Neuropathic, and Sudomotor Correlates of Orthostatic Hypotension in Type 2 Diabetes: A Cross-Sectional Study
Source: Healthcare (Basel). 2026 May 29;14(11):1515. doi: 10.3390/healthcare14111515 (PMC13256756; doi:10.3390/healthcare14111515)
Supplement: Supplementary file 1 [file healthcare-14-01515-s001.zip]

Archive with 1 entries (1 files):
- healthcare-4284064-supplementary.pdf
